# Supplementary material for: Comparison between Ceftriaxone and Sulbactam-Ampicillin as Initial Treatment of Community-Acquired Pneumonia: A Systematic Review and Meta-Analysis
Source: Antibiotics (Basel). 2022 Sep 22;11(10):1291. doi: 10.3390/antibiotics11101291 (PMC9598877; doi:10.3390/antibiotics11101291)
Supplement: Supplementary file 1 [file antibiotics-11-01291-s001.zip]

Archive with 1 entries (1 files):
- antibiotics-1915309-supplementary.pdf
